# Supplementary material for: Caralluma fimbriata Extract Improves Vascular Dysfunction in Obese Mice Fed a High-Fat Diet
Source: Nutrients. 2024 Dec 12;16(24):4296. doi: 10.3390/nu16244296 (PMC11678847; doi:10.3390/nu16244296)
Supplement: Supplementary file 1 [file nutrients-16-04296-s001.zip]

Archive with 1 entries (1 files):
- nutrients-3321158-supplementary.pdf
